# Supplementary material for: Construction and Analysis of an Integrated Regulatory Network Derived from High-Throughput Sequencing Data
Source: PLoS Comput Biol. 2011 Nov 17;7(11):e1002190. doi: 10.1371/journal.pcbi.1002190 (PMC3219617; doi:10.1371/journal.pcbi.1002190)
Supplement: Table S2 — A list of TF⇔miRNA feedback loops in C. elegans. (XLS) [file pcbi.1002190.s008.xls]

## Sheet: Sheet1
miRNA	TF
mir-79	BLMP-1
mir-80	CEH-30
mir-2	CEH-30
mir-2	EGL-5
mir-47	ELT-3
mir-90	MAB-5
mir-2	MAB-5
mir-229	MDL-1
mir-64	MDL-1
mir-65	MDL-1
mir-66	MDL-1
mir-2215	MDL-1
mir-2	MDL-1
mir-2	SKN-1
mir-80	UNC-130
