# Supplementary material for: Construction and Analysis of an Integrated Regulatory Network Derived from High-Throughput Sequencing Data
Source: PLoS Comput Biol. 2011 Nov 17;7(11):e1002190. doi: 10.1371/journal.pcbi.1002190 (PMC3219617; doi:10.1371/journal.pcbi.1002190)
Supplement: Table S3 — A list of miRNAs located in a host-gene. The data was compiled based on miRBase database. (XLS) [file pcbi.1002190.s009.xls]

## Sheet: Supp_cel_miRNAs_ws200.xls
Name	Chr	Start	End	Strand	Sense/antisense	Host gene	Position
cel-mir-50	I	1738636	1738734	+	sense	Y71G12B.11a	intron 8
cel-mir-353	I	4585875	4585984	+	sense	D1007.12.2	intron 3
cel-mir-1822	II	6015494	6015587	+	sense	ZK84.2	intron 3
cel-mir-254	X	11333459	11333558	-	sense	ZK455.2	intron 19
cel-mir-1824	I	13513943	13514035	+	antisense	Y87G2A.18	intron 2
cel-mir-58	IV	3233250	3233346	+	sense	Y67D8A.1.2	intron 4
cel-mir-798	IV	14277278	14277353	-	antisense	Y64G10A.6	intron 1
cel-mir-35	II	11537525	11537621	+	antisense	Y62F5A.9	intron 2
cel-mir-36	II	11537630	11537726	+	antisense	Y62F5A.9	intron 2
cel-mir-37	II	11537750	11537847	+	antisense	Y62F5A.9	intron 2
cel-mir-38	II	11537847	11537944	+	antisense	Y62F5A.9	intron 2
cel-mir-39	II	11538006	11538092	+	antisense	Y62F5A.9	intron 2
cel-mir-40	II	11538101	11538192	+	antisense	Y62F5A.9	intron 2
cel-mir-41	II	11538225	11538321	+	antisense	Y62F5A.9	intron 2
cel-mir-1018	X	1879453	1879508	+	sense	Y59E1B.1	intron 1
cel-mir-789-1	IV	16740651	16740747	-	antisense	Y51H4A.25a	intron 3
cel-mir-229	III	2172440	2172554	+	sense	Y48G9A.3	intron 11
cel-mir-64	III	2172836	2172945	+	sense	Y48G9A.3	intron 11
cel-mir-65	III	2172990	2173089	+	sense	Y48G9A.3	intron 11
cel-mir-66	III	2173096	2173194	+	sense	Y48G9A.3	intron 11
cel-mir-1833	IV	15012307	15012379	-	sense	Y41E3.4	intron 2
cel-mir-267	II	12638047	12638139	-	antisense	Y38E10A.18	intron 6
cel-mir-1832b	IV	17092817	17092883	-	sense	Y116A8C.27.2	intron 2
cel-mir-354	I	14468369	14468478	-	sense	Y105E8A.16.1	3'UTR (exon 4)
cel-mir-2218a	I	13812583	13812642	+	antisense	W09G3.8.2	intron 2
cel-mir-233	X	12078510	12078607	-	sense	W03G11.4.2	intron 2
cel-mir-789-2	IV	17309261	17309357	-	antisense	T28F3.9	intron 2
cel-mir-265	IV	12740412	12740497	-	sense	T23F6.5	intron 1
cel-mir-1828	I	10600452	10600514	+	sense	T22A3.5	intron 6
cel-mir-1020	III	10047640	10047709	-	sense	T16G12.1	intron 6
cel-mir-70	V	6665519	6665618	-	sense	T10H9.5a	intron 1
cel-mir-81	X	2431067	2431174	+	antisense	T07D1.2.2	intron 5
cel-mir-82	X	2435253	2435349	-	sense	T07D1.2.2	intron 1
cel-mir-62	X	12692527	12692584	+	sense	T07C5.1b	intron 3
cel-mir-243	IV	4450772	4450869	+	sense	R08C7.12.1	intron 1
cel-mir-1829b	X	14977039	14977098	+	sense	NP_510486.2	intron 2
cel-mir-268	V	11137088	11137182	+	sense	NP_505832.1	intron 1
cel-mir-86	III	11936519	11936616	-	sense	NP_499557.1	intron 9
cel-mir-1019	I	9361588	9361656	+	sense	NP_492493.2	intron 5
cel-mir-252	II	11446780	11446877	-	antisense	NP_001122647.1	intron 4
cel-mir-1829a	X	15588233	15588292	-	sense	NDUS2_CAEEL	intron 5
cel-mir-2216	II	10867039	10867095	-	sense	M106.4c.1	intron 2
cel-lin-4	II	5902220	5902313	+	sense	F59G1.4	intron 9
cel-mir-85	II	8393484	8393589	+	antisense	F49E12.8	intron 2
cel-mir-2211	I	9447354	9447413	+	antisense	F46A9.6.1	intron 1
cel-mir-253	V	5780493	5780599	-	sense	F44E7.5b	intron 1
cel-mir-260	II	3306230	3306332	+	antisense	F39E9.7	intron 2
cel-mir-1829c	X	15236283	15236344	-	sense	F39B1.1	intron 20
cel-mir-357	V	8580519	8580628	-	antisense	F25G6.2	intron 5
cel-mir-358	V	8580835	8580944	-	antisense	F25G6.2	intron 5
cel-mir-799	X	8600584	8600676	-	antisense	F18E9.1	intron 1
cel-mir-2	I	9372759	9372856	-	sense	F16A11.3c	intron 5
cel-mir-71	I	9379918	9380011	-	sense	F16A11.3c	intron 5
cel-mir-87	V	12038666	12038759	-	sense	F10C2.2	intron 1
cel-mir-67	III	5931300	5931398	-	sense	EGAP1.3	intron 3
cel-mir-124	IV	11871707	11871802	+	sense	C29E6.2	intron 5
cel-mir-1832	III	11829130	11829193	+	sense	C18D11.4.1	intron 3
cel-mir-273	II	14946942	14947035	+	sense	B7FAS9_CAEEL	intron 2
cel-mir-2214	III	7278642	7278705	+	sense	B0361.11	intron 3
cel-mir-1830	II	4371833	4371902	-	sense	B0286.3	intron 1
